# Supplementary material for: Chimpanzees process structural isomorphisms across sensory modalities
Source: Cognition. 2017 Apr;161:74–9. doi: 10.1016/j.cognition.2017.01.005 (PMC5348109; doi:10.1016/j.cognition.2017.01.005)
Supplement: Supplementary Data S1 — This is open data under the CC BY license (http://creativecommons.org/licenses/by/4.0/). [file mmc1.csv]

SBJname	sound	response	latency	serialID	pre-trial
frek	1	1	9.985	0	1
frek	0	1	5.714	2	0
frek	0	0	11.93	3	1
frek	1	1	9.573	0	1
frek	0	0	9.725	3	1
frek	0	0	9.852	3	1
frek	1	1	5.684	0	0
frek	1	0	17.953	1	1
frek	1	0	19.114	1	0
frek	1	0	4.094	1	0
frek	1	0	18.076	1	1
frek	0	0	9.023	3	1
frek	0	0	6.905	3	1
frek	1	1	5.859	0	1
frek	0	0	6.954	3	1
frek	1	0	16.226	1	1
frek	0	0	16.199	3	1
frek	1	1	7.909	0	0
frek	0	0	14.665	3	1
frek	0	1	11.618	2	1
frek	0	0	9.039	3	1
frek	0	1	14.116	2	1
frek	1	0	6.237	1	1
frek	0	0	15.467	3	1
frek	1	0	6.777	1	1
frek	1	0	6.174	1	0
frek	1	1	23.041	0	0
frek	1	0	55.763	1	1
frek	1	0	8.93	1	1
frek	0	1	8.246	2	1
frek	1	0	10.945	1	1
frek	1	0	9.231	1	1
frek	0	1	13.049	2	1
frek	0	0	6.516	3	1
frek	1	0	7.795	1	1
frek	1	0	23.757	1	0
frek	0	0	7.575	3	0
frek	1	1	7.132	0	1
frek	1	1	8.77	0	1
frek	1	0	3.553	1	0
frek	0	1	9.353	2	1
frek	1	1	4.334	0	0
frek	0	0	8.365	3	1
frek	0	1	8.256	2	1
frek	0	1	4.873	2	0
frek	0	1	7.062	2	1
frek	0	1	7.232	2	1
frek	1	0	7.706	1	1
frek	0	0	3.7	3	0
frek	0	1	10.009	2	1
frek	0	1	11.972	2	1
frek	0	0	7.542	3	1
frek	1	1	3.589	0	0
frek	1	1	3.577	0	0
frek	0	0	6.554	3	1
frek	1	1	5.987	0	1
frek	1	1	6.998	0	1
frek	0	0	7.088	3	1
frek	1	0	5.402	1	1
frek	1	1	3.245	0	0
frek	0	0	6.586	3	1
frek	1	1	3.281	0	0
frek	0	0	7.701	3	1
frek	1	0	7.005	1	1
frek	0	1	3.115	2	0
frek	0	0	6.571	3	1
frek	1	0	5.652	1	1
frek	1	1	3.231	0	0
frek	0	1	8.178	2	1
frek	0	1	6.965	2	1
frek	1	1	4.14	0	0
frek	0	0	8.632	3	1
frek	0	1	8.655	2	1
frek	1	1	4.208	0	0
frek	0	0	8.331	3	1
frek	1	1	4.085	0	0
