# Supplementary material for: Chimpanzees process structural isomorphisms across sensory modalities
Source: Cognition. 2017 Apr;161:74–9. doi: 10.1016/j.cognition.2017.01.005 (PMC5348109; doi:10.1016/j.cognition.2017.01.005)
Supplement: Supplementary Data S2 — This is open data under the CC BY license (http://creativecommons.org/licenses/by/4.0/). [file mmc2.csv]

SBJname	sound	response	latency	serialID	pre-trial
killimi	1	1	7.604	0	0
killimi	1	1	9.822	0	1
killimi	0	0	4.002	3	0
killimi	1	0	3.818	1	0
killimi	0	0	14.953	3	1
killimi	1	1	6.8	0	1
killimi	1	1	12.334	0	1
killimi	0	1	13.878	2	1
killimi	1	0	6.969	1	1
killimi	1	0	18.501	1	1
killimi	0	0	16.87	3	1
killimi	0	0	13.464	3	1
killimi	0	1	14.271	2	1
killimi	1	1	12.963	0	1
killimi	0	1	7.543	2	0
killimi	1	1	11.706	0	1
killimi	1	0	17.591	1	1
killimi	0	0	14.741	3	1
killimi	0	1	10.253	2	1
killimi	0	1	14.525	2	1
killimi	0	0	13.194	3	1
killimi	1	1	7.701	0	1
killimi	1	0	8.577	1	1
killimi	0	0	4.687	3	0
killimi	0	0	12.164	3	1
killimi	1	0	5.239	1	0
killimi	1	1	7.46	0	0
killimi	1	0	24.162	1	1
killimi	0	0	110.302	3	1
killimi	0	1	16.428	2	1
killimi	0	0	23.544	3	1
killimi	1	0	58.073	1	1
killimi	1	1	5.252	0	0
killimi	0	0	5.921	3	0
killimi	1	1	9.351	0	1
killimi	1	0	23.234	1	1
killimi	0	0	9.048	3	0
killimi	0	1	20.146	2	1
